# Supplementary material for: Mating in the cold. Prolonged sperm storage provides opportunities for forced copulation by male bats during winter
Source: Front Physiol. 2023 Sep 6;14:1241470. doi: 10.3389/fphys.2023.1241470 (PMC10511888; doi:10.3389/fphys.2023.1241470)
Supplement: Supplementary file 1 [file DataSheet2.ZIP]

Archive with 23 entries (22 files):
- Supplementary_Data_Sato/
- Supplementary_Data_Sato/Supplementary_Data7.xlsx
- __MACOSX/Supplementary_Data_Sato/._Supplementary_Data7.xlsx
- Supplementary_Data_Sato/.DS_Store
- __MACOSX/Supplementary_Data_Sato/._.DS_Store
- Supplementary_Data_Sato/Supplementary_Data6.xlsx
- __MACOSX/Supplementary_Data_Sato/._Supplementary_Data6.xlsx
- Supplementary_Data_Sato/Supplementary_Data1.xlsx
- __MACOSX/Supplementary_Data_Sato/._Supplementary_Data1.xlsx
- Supplementary_Data_Sato/Supplementary_Data3.xlsx
- __MACOSX/Supplementary_Data_Sato/._Supplementary_Data3.xlsx
- Supplementary_Data_Sato/Supplementary_Data10.xlsx
- __MACOSX/Supplementary_Data_Sato/._Supplementary_Data10.xlsx
- Supplementary_Data_Sato/Supplementary_Data2.xlsx
- __MACOSX/Supplementary_Data_Sato/._Supplementary_Data2.xlsx
- Supplementary_Data_Sato/Supplementary_Data9.xlsx
- __MACOSX/Supplementary_Data_Sato/._Supplementary_Data9.xlsx
- Supplementary_Data_Sato/Supplementary_Data5.xlsx
- __MACOSX/Supplementary_Data_Sato/._Supplementary_Data5.xlsx
- Supplementary_Data_Sato/Supplementary_Data4.xlsx
- __MACOSX/Supplementary_Data_Sato/._Supplementary_Data4.xlsx
- Supplementary_Data_Sato/Supplementary_Data8.xlsx
- __MACOSX/Supplementary_Data_Sato/._Supplementary_Data8.xlsx
