# Supplementary material for: Mating in the cold. Prolonged sperm storage provides opportunities for forced copulation by male bats during winter
Source: Front Physiol. 2023 Sep 6;14:1241470. doi: 10.3389/fphys.2023.1241470 (PMC10511888; doi:10.3389/fphys.2023.1241470)
Supplement: Supplementary file 1 [file DataSheet2.ZIP › Supplementary_Data_Sato/Supplementary_Data7.xlsx]

## Sheet: Sheet1
Supplementary Data 7. Testosterone concentrations during estrus and hibernation.
Bats	Season	Testosterone (ng/ml)
1	Estrus	1.26015
2	Estrus	1.10592
3	Estrus	1.18986
4	Estrus	1.0674
5	Estrus	1.7893
6	Estrus	1.09292
7	Hibernation	1.04246
8	Hibernation	1.02617
9	Hibernation	0.979889
10	Hibernation	1.04953
11	Hibernation	1.10095
12	Hibernation	1.18919
