# Supplementary material for: Mating in the cold. Prolonged sperm storage provides opportunities for forced copulation by male bats during winter
Source: Front Physiol. 2023 Sep 6;14:1241470. doi: 10.3389/fphys.2023.1241470 (PMC10511888; doi:10.3389/fphys.2023.1241470)
Supplement: Supplementary file 1 [file DataSheet2.ZIP › Supplementary_Data_Sato/Supplementary_Data6.xlsx]

## Sheet: Sheet1
Supplementary Data 6. Data sheet for correlation analyses between external size and internal size, between external size and weight of testis and cauda epididymis.
Gonads	External size (mm)	Internal size (mm)	Weight (mg)
Testis	4.06	3.64	19.19
Testis	5.39	4.4	24.42
Testis	4.61	4.34	32.96
Testis	4.8	4.38	34.29
Testis	5.19	4.47	29.12
Testis	5.9	4.91	42.88
Testis	4.44	3.89	18.55
Testis	3.82	3.97	24.52
Testis	4.15	4.2	29.46
Testis	4.4	4.46	33.71
Testis	3.96	3.5	13.84
Testis	5.54	4.27	27.44
Testis	5	4.33	32.48
Testis	4.81	5.02	34.7
Testis	5.2	4.7	30.93
Testis	5.8	4.86	40.7
Testis	3.92	3.85	16.4
Testis	4.3	4.4	26.7
Testis	5.04	4.61	28.31
Testis	5.04	4.63	33.35
Cauda epididymis	2.05	2.1	1.51
Cauda epididymis	2.21	2.35	5.8
Cauda epididymis	1.94	2.05	1.9
Cauda epididymis	1.67	2.12	3.32
Cauda epididymis	2.27	2.25	3.8
Cauda epididymis	2.42	2.87	4.69
Cauda epididymis	2.64	2.7	4.22
Cauda epididymis	2.51	2.51	3.78
Cauda epididymis	2.1	2.27	5.13
Cauda epididymis	2.38	2.31	3.87
Cauda epididymis	2.37	2.15	3.31
Cauda epididymis	2.14	2.42	5.41
Cauda epididymis	2.45	2.46	6.17
Cauda epididymis	2.57	2.52	10.75
Cauda epididymis	2.7	2.66	8.21
Cauda epididymis	3.08	3.24	6.78
Cauda epididymis	3.07	2.92	6.25
Cauda epididymis	2.48	2.47	5.37
Cauda epididymis	2.78	3.05	6.32
Cauda epididymis	2.16	2.32	4.27
Cauda epididymis	1.58	1.6	2.34
Cauda epididymis	2.06	1.82	2.66
Cauda epididymis	2.26	2.09	1.91
Cauda epididymis	2.09	2.33	3.9
Cauda epididymis	1.89	2.12	2.3
Cauda epididymis	1.8	1.9	3.41
Cauda epididymis	2.56	2.77	4.1
Cauda epididymis	2.32	2.86	4.61
Cauda epididymis	2.65	2.81	4.73
Cauda epididymis	2.74	2.77	5.07
Cauda epididymis	2.37	2.25	4.23
Cauda epididymis	2.4	2.3	4.27
Cauda epididymis	2.24	2.32	2.85
Cauda epididymis	2.45	2.52	5.02
Cauda epididymis	2.84	2.81	6.4
Cauda epididymis	3.43	2.66	7.59
Cauda epididymis	2.77	2.57	8.7
Cauda epididymis	3.1	3.18	7.8
Cauda epididymis	3.09	3.25	8.7
Cauda epididymis	2.12	2.34	4.04
Cauda epididymis	2.47	2.62	6.43
Cauda epididymis	2.23	2.13	4.03
Cauda epididymis	1.69	1.45	2.5
Cauda epididymis	1.98	1.98	3.25
