# Supplementary material for: Mating in the cold. Prolonged sperm storage provides opportunities for forced copulation by male bats during winter
Source: Front Physiol. 2023 Sep 6;14:1241470. doi: 10.3389/fphys.2023.1241470 (PMC10511888; doi:10.3389/fphys.2023.1241470)
Supplement: Supplementary file 1 [file DataSheet2.ZIP › Supplementary_Data_Sato/Supplementary_Data3.xlsx]

## Sheet: Sheet1
Supplementary Data 3. Sample list for histological examinations to determine the composition of reproductive conditions of hibernating females.
ID	Collected season	Reproductive status	Capture season	Developed follicle	Spermatozoa	Vaginal plug	Hibernating	Fertility
NCW839	2016-2017	Nulliparous	Late hibernation	Presence	Absence	Presence	Group	Fertile
NCW844	2016-2017	Nulliparous	Late hibernation	Presence	Absence	Presence	Group	Fertile
NCW847	2016-2017	Nulliparous	Late hibernation	Absence	Absence	Presence	Group	Infertile
2016Dec_F6	2016-2017	Nulliparous	Early hibernation	Absence	Absence	Absence	Group	Infertile
2016Dec_F7	2016-2017	Nulliparous	Early hibernation	Presence	Presence	Presence	Group	Fertile
2016Dec_F2	2016-2017	Nulliparous	Early hibernation	Presence	Presence	Presence	Group	Fertile
2016Dec_F7-2	2016-2017	Nulliparous	Early hibernation	Absence	Absence	Absence	Group	Infertile
2016Dec_F4	2016-2017	Nulliparous	Early hibernation	Presence	Presence	Presence	Group	Fertile
2016Dec_F10	2016-2017	Nulliparous	Early hibernation	Absence	Absence	Absence	Group	Infertile
2016Dec_F11	2016-2017	Nulliparous	Early hibernation	Absence	Absence	Absence	Group	Infertile
2017Jan_F1	2016-2017	Nulliparous	Mid hibernation	Absence	Absence	Absence	Group	Infertile
2017Mar_F2	2016-2017	Nulliparous	Late hibernation	Presence	Presence	Presence	Group	Fertile
NCX565	2017-2018	Nulliparous	Early hibernation	Absence	Absence	Absence	Group	Infertile
NCX566	2017-2018	Parous	Early hibernation	Presence	Presence	Presence	Group	Fertile
NCX567	2017-2018	Nulliparous	Early hibernation	Absence	Absence	Absence	Group	Infertile
NCX571	2017-2018	Parous	Early hibernation	Presence	Presence	Presence	Group	Fertile
NCX578	2017-2018	Nulliparous	Mid hibernation	Absence	Absence	Absence	Solitary	Infertile
NCX580	2017-2018	Parous	Mid hibernation	Presence	Presence	Presence	Solitary	Fertile
NCW865	2017-2018	Parous	Mid hibernation	Presence	Presence	Presence	Solitary	Fertile
2018Jan_F1	2017-2018	Parous	Mid hibernation	Presence	Presence	Presence	Solitary	Fertile
NCW760	2017-2018	Parous	Late hibernation	Presence	Presence	Presence	Solitary	Fertile
NCX620	2017-2018	Parous	Late hibernation	Presence	Presence	Presence	Solitary	Fertile
NCX687	2017-2018	Parous	Late hibernation	Presence	Presence	Presence	Solitary	Fertile
