# Supplementary material for: Mating in the cold. Prolonged sperm storage provides opportunities for forced copulation by male bats during winter
Source: Front Physiol. 2023 Sep 6;14:1241470. doi: 10.3389/fphys.2023.1241470 (PMC10511888; doi:10.3389/fphys.2023.1241470)
Supplement: Supplementary file 1 [file DataSheet2.ZIP › Supplementary_Data_Sato/Supplementary_Data10.xlsx]

## Sheet: Sheet1
Supplementary Data 10. Captured pairs after coitus during hibernation period.
Day	Male					Female					Copulating duration (min.)
	ID	Forearm length	Body weight	Body condition index*1	Cauda epididymis size*2	ID	Forearm length	Body weight	Body condition index	Presence of spermatozoa*3
2017-01-30	NCU554	40.38	7.07	0.175087	2.595	-	42.67	8.49	0.198969	+	15
					1.945
2017-02-13	-	41.33	7.08	0.171304	2.55	-	41.37	7.01	0.169446	+	55
					1.655
	Escaped	-	-	-		-	43.08	7.06	0.163881	+	40
2017-02-15	NCT862	38.77	6.49	0.167397	2.62	-	42.68	7.39	0.173149	+	23
					2.01
2017-02-20	Escaped	-	-	-		NCU563	41.3	6.44	0.155932	+	Not measurable
2017-02-21	NCW726	42.02	7.03	0.167301	2.395	-	43.52	6.84	0.157169	+	20
					1.995
2017-02-22	-	41.7	6.8	0.16307	2.76	-	42.21	6.77	0.160389	+	15
					1.86
*1; body condition index = body weight / forearm length, *2; left and right sizes were averaged, *3; microscopic observation of vaginal smears, "+" means presence of spermatozoa.
