# Supplementary material for: Mating in the cold. Prolonged sperm storage provides opportunities for forced copulation by male bats during winter
Source: Front Physiol. 2023 Sep 6;14:1241470. doi: 10.3389/fphys.2023.1241470 (PMC10511888; doi:10.3389/fphys.2023.1241470)
Supplement: Supplementary file 1 [file DataSheet2.ZIP › Supplementary_Data_Sato/Supplementary_Data2.xlsx]

## Sheet: Sheet1
Supplementary Data 2. Sample list for histological examinations to determine whether females exhibit delayed fertilization.
Collected season	Reproductive status	Capture season	Reproductive tract weight (mg)	Developed follicle	Spermatozoa	Vaginal plug
Dec2017	Parous	Early hibernation	100.36	Presence	Presence	Presence
Dec2017	Parous	Early hibernation	130.1	Presence	Presence	Presence
Dec2017	Parous	Early hibernation	131.4	Presence	Presence	Presence
Mar2018	Parous	Late hibernation	124.1	Presence	Presence	Presence
Mar2018	Parous	Late hibernation	124.3	Presence	Presence	Presence
Mar2018	Parous	Late hibernation	113.4	Presence	Presence	Presence
Aug2017	Parous	Post lactation	11.31	Presence	Absence	Absence
Aug2018	Parous	Post lactation	8	Absence	Absence	Absence
Aug2018	Parous	Post lactation	10.2	Absence	Absence	Absence
Aug2018	Parous	Post lactation	10	Absence	Absence	Absence
