# Supplementary material for: Mating in the cold. Prolonged sperm storage provides opportunities for forced copulation by male bats during winter
Source: Front Physiol. 2023 Sep 6;14:1241470. doi: 10.3389/fphys.2023.1241470 (PMC10511888; doi:10.3389/fphys.2023.1241470)
Supplement: Supplementary file 1 [file DataSheet2.ZIP › Supplementary_Data_Sato/Supplementary_Data9.xlsx]

## Sheet: Sheet1
Supplementary Data 9. Number of observed copulation events during hibernation period.
Date	Succeeded	Failed*	Total
2016-01-09	1	1	2
2016-01-10	1	1	2
2016-01-11	0	1	1
2016-01-16	1	0	1
2016-01-17	9	2	11
2016-01-25	0	2	2
2016-01-26	3	2	5
2016-02-15	1	5	6
2016-02-16	0	0	0
2016-02-20	2	2	4
2016-02-22	1	6	7
2016-03-07	1	3	4
2016-03-08	0	0	0
2017-01-09	1	0	1
2017-01-10	0	0	0
2017-01-30	1	0	1
2017-01-31	0	0	0
2017-02-01	0	0	0
2017-02-06	0	0	0
2017-02-07	0	0	0
2017-02-13	2	1	3
2017-02-14	1	3	4
2017-02-15	1	1	2
2017-02-20	1	0	1
2017-02-21	1	0	1
2017-02-22	1	1	2
2017-02-27	0	3	3
2017-03-06	0	6	6
2017-03-07	0	0	0
2017-03-13	0	1	1
2017-03-14	0	0	0
2017-03-15	0	0	0
*; events, which were unsccessful with males giving up coitus shortly after mounting.
