# Supplementary material for: Mating in the cold. Prolonged sperm storage provides opportunities for forced copulation by male bats during winter
Source: Front Physiol. 2023 Sep 6;14:1241470. doi: 10.3389/fphys.2023.1241470 (PMC10511888; doi:10.3389/fphys.2023.1241470)
Supplement: Supplementary file 1 [file DataSheet2.ZIP › Supplementary_Data_Sato/Supplementary_Data5.xlsx]

## Sheet: Sheet1
Supplementary Data 5. Weight of testis, cauda epididymis and complex of accessory sex glands for each season.
Season	Day	Testis (mg)	Cauda epididymis (mg)	Accessory glands (mg)
Estrus	Sep2015	29.46	2.34	55.46
Estrus	Sep2015	33.71	2.66	66.65
Estrus	Oct2015	18.55	4.27	32.06
Estrus	Oct2015	11.95	5.39	66.19
Anestrus	May2016	6.35	4.28	45.64
Anestrus	May2016	3.29	2.65	48.02
Anestrus	May2016	3.54	1.9	37.95
Anestrus	May2016	3.27	1.2	50.89
Anestrus	Jun2016	5.66	2.19	35.2
Anestrus	Jun2016	4.49	2.05	28.14
Anestrus	Jun2016	5.27	2.31	29.62
Anestrus	Jun2016	3.73	2.46	31.02
Estrus	Sep2016	29.12	5.37	55.67
Estrus	Sep2016	42.88	6.32	65.01
Estrus	Oct2016	32.96	6.78	72.38
Estrus	Oct2016	34.29	6.25	62.29
Estrus	Early-Nov2016	19.19	10.75	71.91
Estrus	Early-Nov2016	24.42	8.21	84.41
Hibernation	Dec2016	2.42	5.41	132.87
Hibernation	Dec2016	3.41	6.17	139.55
Hibernation	Jan2017	3.48	5.13	104.34
Hibernation	Jan2017	2.29	3.87	91.66
Hibernation	Jan2017	2.85	3.31	146.27
Hibernation	Feb2017	2.25	4.69	142.83
Hibernation	Feb2017	2.02	4.22	161.56
Hibernation	Feb2017	2.68	3.78	145.6
Hibernation	Mar2017	1.83	3.32	155.03
Hibernation	Mar2017	2.54	3.8	205.7
Hibernation	Mar2017	2.17	1.9	114.55
Hibernation	Mar2017	3.59	5.8	177.4
Hibernation	Mar2017	2.09	1.51	99.47
