# Supplementary material for: Mating in the cold. Prolonged sperm storage provides opportunities for forced copulation by male bats during winter
Source: Front Physiol. 2023 Sep 6;14:1241470. doi: 10.3389/fphys.2023.1241470 (PMC10511888; doi:10.3389/fphys.2023.1241470)
Supplement: Supplementary file 1 [file DataSheet2.ZIP › Supplementary_Data_Sato/Supplementary_Data4.xlsx]

## Sheet: Sheet1
Supplementary Data 4. Seasonal changes in external testicular size and cauda epididymis size. Blank cells mean that no reproductively active males were captured.
Year	Month	Testis size (mm)	SD	SE	Cauda epididymis size (mm)	SD	SE	Sample size (adult males)
2013	4
2013	5
2013	6
2013	7
2013	8
2013	9
2013	10	5.67	0	0	3.11	0	0	8
2013	11	4.94	0	0	2.70417	0.265055	0.100181	7
2013	12	0	0	0	2.6968	0.169213	0.0639566	7
2014	1	0	0	0	2.42873	0.252627	0.0652281	15
2014	2	0	0	0	2.29088	0.193352	0.0582978	11
2014	3	0	0	0	2.13482	0.26273	0.0573325	21
2014	4
2014	5
2014	6
2014	7
2014	8	4.54	0	0	3.04	0	0	2
2014	9	5.35	0	0	3.29	0	0	1
2014	10
2014	11	3.62	0.36	0.08	2.63474	0.253704	0.0463198	30
2014	12	0	0	0	2.33319	0.300064	0.0612503	24
2015	1	0	0	0	2.35825	0.237787	0.0434138	30
2015	2	0	0	0	2.22921	0.254153	0.0616411	17
2015	3	0	0	0	1.90409	0.399674	0.0916916	19
2015	4	0	0	0	1.65375	0.182637	0.09	4
2015	5
2015	6
2015	7
2015	8
2015	9	4.46	0.351568	0.202978	1.77333	0.214146	0.123637	3
2015	10	4.0325	0.174234	0.0711307	2.64667	0.311555	0.127192	6
2015	11	0	0	0	2.659	0.263045	0.117637	5
2015	12	0	0	0	2.62558	0.233136	0.0340064	47
2016	1	0	0	0	2.59528	0.246643	0.0411072	36
2016	2	0	0	0	2.52438	0.284999	0.0581752	24
2016	3	0	0	0	2.078	0.221688	0.0572397	15
2016	4
2016	5
2016	6
2016	7
2016	8
2016	9	5.26	0.237	0.075	3.01	0.18	0.0519615	12
2016	10	4.805	0	0	3.085	0.00707107	0.005	2
2016	11	4.7375	1.02884	0.7275	2.59	0.19	0.0387836	24
2016	12	0	0	0	2.56	0.196	0.0461976	18
2017	1	0	0	0	2.58	0.204	0.0318594	41
2017	2	0	0	0	2.33	0.217	0.0410091	28
2017	3	0	0	0	2.3	0.241	0.0552892	19
