# Supplementary material for: Mating in the cold. Prolonged sperm storage provides opportunities for forced copulation by male bats during winter
Source: Front Physiol. 2023 Sep 6;14:1241470. doi: 10.3389/fphys.2023.1241470 (PMC10511888; doi:10.3389/fphys.2023.1241470)
Supplement: Supplementary file 1 [file DataSheet2.ZIP › Supplementary_Data_Sato/Supplementary_Data8.xlsx]

## Sheet: Sheet1
Supplementary Data 8. Number of observed motile spermatozoa during estrus and hibernation.
Bats	Season	Total*1	Motile
1	Estrus	476	398
2	Estrus	509	413
3	Estrus	654	596
4	Hibernation	721	500
5	Hibernation	932	884
6	Hibernation	559	438
7	Hibernation	382	288
*1, sum of 4 observation spots.
